# Supplementary material for: Liquid biopsy based on whole blood transcriptome and artificial intelligence for the prediction of coronary artery calcification: a pilot study
Source: Eur Heart J Digit Health. 2025 May 2;6(4):587–94. doi: 10.1093/ehjdh/ztaf042 (PMC12282340; doi:10.1093/ehjdh/ztaf042)
Supplement: ztaf042_Supplementary_Data [file ztaf042_supplementary_data.zip]

Archive with 2 entries (2 files):
- Supplementary Figure 1.png
- Supplementary Material-Feb 2025.docx
